# Supplementary material for: Super-resolution ultrasound radiomics for pre-FNA prediction of nondiagnostic (Bethesda I) thyroid nodules
Source: Front Endocrinol (Lausanne). 2026 May 1;17:1710097. doi: 10.3389/fendo.2026.1710097 (PMC13175800; doi:10.3389/fendo.2026.1710097)
Supplement: Supplementary file 5 [file DataSheet1.zip]

Archive with 5 entries (5 files):
- Supplementary File S5 exampleUS.yaml
- Supplementary File S1 Module1. SR.ipynb
- Supplementary File S2 config.yaml
- Supplementary File S3 run.bat
- Supplementary File S4 README.md
