# Supplementary material for: Super-resolution ultrasound radiomics for pre-FNA prediction of nondiagnostic (Bethesda I) thyroid nodules
Source: Front Endocrinol (Lausanne). 2026 May 1;17:1710097. doi: 10.3389/fendo.2026.1710097 (PMC13175800; doi:10.3389/fendo.2026.1710097)
Supplement: Supplementary file 5 [file DataSheet1.zip › Supplementary File S5 exampleUS.yaml]

# PyRadiomics parameter file (2D ultrasound) — Original image only
# Target PyRadiomics version: 3.8.x
# This configuration extracts features only from the Original image (no filtered images).
imageType:
  Original: {}

featureClass:
  shape: {}
  firstorder: {}
  glcm: {}
  glrlm: {}
  glszm: {}
  gldm: {}
  ngtdm: {}

setting:
  # Intensity normalization
  normalize: true
  normalizeScale: 100.0

  # Resampling (2D)
  resampledPixelSpacing: [1.0, 1.0]
  interpolator: 'sitkBSpline'

  # Padding & mask handling
  padDistance: 5
  padMode: 'constant'
  correctMask: true

  # Gray-level discretization
  binWidth: 5

preprocessing:
  denoise:
    method: 'median'
    kernel_size: [3, 3]

imageProcessing:
  correctMask: true

voxelArray:
  voxelArrayShift: 0.0
