# Supplementary material for: Super-resolution ultrasound radiomics for pre-FNA prediction of nondiagnostic (Bethesda I) thyroid nodules
Source: Front Endocrinol (Lausanne). 2026 May 1;17:1710097. doi: 10.3389/fendo.2026.1710097 (PMC13175800; doi:10.3389/fendo.2026.1710097)
Supplement: Supplementary file 5 [file DataSheet1.zip › Supplementary File S1 Module1. SR.ipynb]

# %% [markdown]
# README

这是一个用Python编写的医学图像处理程序 **M**edical **I**mage **E**nhancement **T**ool **B**ox(MIETB) ，可以用于各种医学图像处理相关的任务。

## 效果说明

该程序可以实现以下功能：

- 图像超分辨率重建
    - scale 输入一个放大倍数，支持[2,4]倍
    - 其他高倍数的算法定制，可以联系张老师，微信：OnekeyAI4U

## 获取待提取特征的文件

提供两种批量处理的模式：
1. 目录模式，提取指定目录下的所有.nii.gz文件的特征。默认寻找目录下所有的nii.gz数据
2. 文件模式，待提取的数据存储在文件中，每行一个样本。

# %% [code]
## 获得视频教程
#from onekey_algo.custom.Manager import onekey_show
#onekey_show('OnekeyComp-超分重建')

# %% [code]
import os
os.environ['KMP_DUPLICATE_LIB_OK'] = 'TRUE'
from onekey_algo import OnekeyDS as okds
from onekey_algo import get_param_in_cwd

# 目录模式
scale = get_param_in_cwd('scale', 4)
mydir = get_param_in_cwd('rad_dir', os.path.join(okds.ct, 'images'))
samples = []
for r, ds, fs in os.walk(mydir):
    samples.extend([os.path.join(r, p) for p in fs if p.endswith('.nii.gz')])

# 文件模式
# test_file = ''
# with open(test_file) as f:
#     test_samples = [l.strip() for l in f.readlines()]

# 自定义模式
# test_sampleses = ['path2nii.gz']
samples

# %% [code]
conda env export --no-builds > environment.yml


# %% [code]
pip freeze > requirements.txt


# %% [code]
from onekey_algo.mietb.super_resolution.eval_super_res_reconstruction import init as init_super
from onekey_algo.mietb.super_resolution.eval_super_res_reconstruction import inference as inference_super

save_dir = get_param_in_cwd('save_dir', None)
print(save_dir)
model, device = init_super(scale)
inference_super(samples, model, device, scale, save_dir=save_dir)

# %% [code]


# %% [code]
