# Supplementary material for: Super-resolution ultrasound radiomics for pre-FNA prediction of nondiagnostic (Bethesda I) thyroid nodules
Source: Front Endocrinol (Lausanne). 2026 May 1;17:1710097. doi: 10.3389/fendo.2026.1710097 (PMC13175800; doi:10.3389/fendo.2026.1710097)
Supplement: Supplementary file 5 [file DataSheet1.zip › Supplementary File S2 config.yaml]

# ----------------------------------------------------------------------- #
#                                                                         #
#                               YMAL文件语法                               #
#                       http://medai.icu/thread/677                       #
#                                                                         #
# ----------------------------------------------------------------------- #
rad_dir: D:\yingxiangzuxue\jiazhuangxian\yanzhengji\7.13\images hr
scale: 4
save_dir: D:\yingxiangzuxue\jiazhuangxian\yanzhengji\7.13\images
