# Supplementary material for: Super-resolution ultrasound radiomics for pre-FNA prediction of nondiagnostic (Bethesda I) thyroid nodules
Source: Front Endocrinol (Lausanne). 2026 May 1;17:1710097. doi: 10.3389/fendo.2026.1710097 (PMC13175800; doi:10.3389/fendo.2026.1710097)
Supplement: Supplementary file 5 [file DataSheet1.zip › Supplementary File S3 run.bat]

if exist C:\Users\onekey\.conda\envs\onekey (
%windir%\System32\WindowsPowerShell\v1.0\powershell.exe -ExecutionPolicy ByPass -NoExit -Command "& 'C:\ProgramData\Anaconda3\shell\condabin\conda-hook.ps1' ; conda activate onekey; jupyter-notebook"
) else (
%windir%\System32\WindowsPowerShell\v1.0\powershell.exe -ExecutionPolicy ByPass -NoExit -Command "& 'C:\ProgramData\Anaconda3\shell\condabin\conda-hook.ps1' ; conda activate %ONEKEY_HOME%onekey_envs; jupyter-notebook"
)
