# Supplementary material for: Super-resolution ultrasound radiomics for pre-FNA prediction of nondiagnostic (Bethesda I) thyroid nodules
Source: Front Endocrinol (Lausanne). 2026 May 1;17:1710097. doi: 10.3389/fendo.2026.1710097 (PMC13175800; doi:10.3389/fendo.2026.1710097)
Supplement: Supplementary file 5 [file DataSheet1.zip › Supplementary File S4 README.md]

```bash
# Super-Resolution Ultrasound Radiomics Pipeline

This repository provides the complete implementation of a super-resolution (SR) image reconstruction pipeline for 2D ultrasound images using deep learning. The goal is to enhance spatial resolution prior to downstream radiomic analysis, improving image-based stratification in thyroid nodules and related tasks.

## Overview

- Super-resolution reconstruction model (Module1)
- Configurable runtime setup (config.yaml)
- Batch execution script (run.bat)
- Full and minimal environment specifications (requirements.txt, requirements_minimal.txt)

## Installation

Install the required Python packages:

    pip install -r requirements.txt

For a lightweight setup (faster testing):

    pip install -r requirements_minimal.txt

## How to Run

You can run the pipeline in one of two ways:

1. Use the batch script:

       run.bat

2. Or manually execute:

       Module1. SR.ipynb  (via Jupyter Notebook or compatible IDE)

## Configuration

All paths, hyperparameters, and output locations are controlled via:

    config.yaml

You may configure:
- Data input/output paths
- Model parameters
- Image formats and naming conventions

## Sample Data

Due to privacy restrictions, patient data is not included. To test the pipeline, you may use synthetic or anonymized ultrasound images. The expected folder structure is:

    data/sample/
    ├── img_001.png
    ├── img_002.png
    └── labels.csv
