# Supplementary material for: Super-resolution ultrasound radiomics for pre-FNA prediction of nondiagnostic (Bethesda I) thyroid nodules
Source: Front Endocrinol (Lausanne). 2026 May 1;17:1710097. doi: 10.3389/fendo.2026.1710097 (PMC13175800; doi:10.3389/fendo.2026.1710097)
Supplement: Supplementary file 6 [file Table1.xlsx]

## Sheet: Directory
Directory
Supplementary Table S1. Inference Configuration and Environment Dependencies of the Super-Resolution (SR) Pipeline.
Supplementary Table S2. Full list of 107 original handcrafted radiomic features extracted from ultrasound images.
Supplementary Table S3. Final (manual) hyperparameters for Random Forest, LightGBM, ExtraTrees, and XGBoost
Supplementary Table S4. Summary of Feature Selection Steps for SR and NR Radiomics
Supplementary Table S5. LASSO-Selected Radiomic Features
Supplementary Table S6. Summary of paired SR–NR radiomic feature statistics (mean values, Wilcoxon p, FDR correction, and Spearman ρ)
Supplementary Table S7. Comparative Performance of Super-Resolution (SR) and Normal-Resolution (NR) Radiomics Models Across Four Classifiers in Training and Test Sets
Supplementary Table S8. Final Feature Stability
Supplementary Table S9. Net Benefit Values and 95 % Confidence Intervals of Four Classifiers at Clinically Relevant Thresholds in the Test Set

## Sheet: Supplementary Table 1
Supplementary Table S1. Inference Configuration and Environment Dependencies of the Super-Resolution (SR) Pipeline
Category	Parameter / Package	Value / Description
SR Configuration	Upsampling scale	4×
	Input format	.nii.gz
	Generator backbone	RRDB × 16 blocks
	Discriminator	PatchGAN (convolutional)
	Loss functions	L1 + perceptual + adversarial (pretraining)
	Inference mode	Pretrained weights used; no fine-tuning
	Hyperparameters	Default (unchanged)
Environment	numpy	1.21.6
	pandas	1.3.5
	scikit-learn	1.0.2
	matplotlib	3.2.2
	seaborn	0.11.2
	opencv-python	4.3.0.36
	PyYAML	6.0
	torch	1.11.0
	torchvision	0.12.0
	torchaudio	0.11.0
	pyradiomics	3.0.1
	SimpleITK	2.0.2
	jupyter	1.1.1

## Sheet: Supplementary Table S2
Supplementary Table S2. Full list of 107 original handcrafted radiomic features extracted from ultrasound images
NO	Feature Name
1	original_firstorder_10Percentile
2	original_firstorder_90Percentile
3	original_firstorder_Energy
4	original_firstorder_Entropy
5	original_firstorder_InterquartileRange
6	original_firstorder_Kurtosis
7	original_firstorder_Maximum
8	original_firstorder_Mean
9	original_firstorder_MeanAbsoluteDeviation
10	original_firstorder_Median
11	original_firstorder_Minimum
12	original_firstorder_Range
13	original_firstorder_RobustMeanAbsoluteDeviation
14	original_firstorder_RootMeanSquared
15	original_firstorder_Skewness
16	original_firstorder_TotalEnergy
17	original_firstorder_Uniformity
18	original_firstorder_Variance
19	original_glcm_Autocorrelation
20	original_glcm_ClusterProminence
21	original_glcm_ClusterShade
22	original_glcm_ClusterTendency
23	original_glcm_Contrast
24	original_glcm_Correlation
25	original_glcm_DifferenceAverage
26	original_glcm_DifferenceEntropy
27	original_glcm_DifferenceVariance
28	original_glcm_Id
29	original_glcm_Idm
30	original_glcm_Idmn
31	original_glcm_Idn
32	original_glcm_Imc1
33	original_glcm_Imc2
34	original_glcm_InverseVariance
35	original_glcm_JointAverage
36	original_glcm_JointEnergy
37	original_glcm_JointEntropy
38	original_glcm_MCC
39	original_glcm_MaximumProbability
40	original_glcm_SumAverage
41	original_glcm_SumEntropy
42	original_glcm_SumSquares
43	original_gldm_DependenceEntropy
44	original_gldm_DependenceNonUniformity
45	original_gldm_DependenceNonUniformityNormalized
46	original_gldm_DependenceVariance
47	original_gldm_GrayLevelNonUniformity
48	original_gldm_GrayLevelVariance
49	original_gldm_HighGrayLevelEmphasis
50	original_gldm_LargeDependenceEmphasis
51	original_gldm_LargeDependenceHighGrayLevelEmphasis
52	original_gldm_LargeDependenceLowGrayLevelEmphasis
53	original_gldm_LowGrayLevelEmphasis
54	original_gldm_SmallDependenceEmphasis
55	original_gldm_SmallDependenceHighGrayLevelEmphasis
56	original_gldm_SmallDependenceLowGrayLevelEmphasis
57	original_glrlm_GrayLevelNonUniformity
58	original_glrlm_GrayLevelNonUniformityNormalized
59	original_glrlm_GrayLevelVariance
60	original_glrlm_HighGrayLevelRunEmphasis
61	original_glrlm_LongRunEmphasis
62	original_glrlm_LongRunHighGrayLevelEmphasis
63	original_glrlm_LongRunLowGrayLevelEmphasis
64	original_glrlm_LowGrayLevelRunEmphasis
65	original_glrlm_RunEntropy
66	original_glrlm_RunLengthNonUniformity
67	original_glrlm_RunLengthNonUniformityNormalized
68	original_glrlm_RunPercentage
69	original_glrlm_RunVariance
70	original_glrlm_ShortRunEmphasis
71	original_glrlm_ShortRunHighGrayLevelEmphasis
72	original_glrlm_ShortRunLowGrayLevelEmphasis
73	original_glszm_GrayLevelNonUniformity
74	original_glszm_GrayLevelNonUniformityNormalized
75	original_glszm_GrayLevelVariance
76	original_glszm_HighGrayLevelZoneEmphasis
77	original_glszm_LargeAreaEmphasis
78	original_glszm_LargeAreaHighGrayLevelEmphasis
79	original_glszm_LargeAreaLowGrayLevelEmphasis
80	original_glszm_LowGrayLevelZoneEmphasis
81	original_glszm_SizeZoneNonUniformity
82	original_glszm_SizeZoneNonUniformityNormalized
83	original_glszm_SmallAreaEmphasis
84	original_glszm_SmallAreaHighGrayLevelEmphasis
85	original_glszm_SmallAreaLowGrayLevelEmphasis
86	original_glszm_ZoneEntropy
87	original_glszm_ZonePercentage
88	original_glszm_ZoneVariance
89	original_ngtdm_Busyness
90	original_ngtdm_Coarseness
91	original_ngtdm_Complexity
92	original_ngtdm_Contrast
93	original_ngtdm_Strength
94	original_shape_Elongation
95	original_shape_Flatness
96	original_shape_LeastAxisLength
97	original_shape_MajorAxisLength
98	original_shape_Maximum2DDiameterColumn
99	original_shape_Maximum2DDiameterRow
100	original_shape_Maximum2DDiameterSlice
101	original_shape_Maximum3DDiameter
102	original_shape_MeshVolume
103	original_shape_MinorAxisLength
104	original_shape_Sphericity
105	original_shape_SurfaceArea
106	original_shape_SurfaceVolumeRatio
107	original_shape_VoxelVolume

## Sheet: Supplementary Table S3
Supplementary Table S3. Final (manual) hyperparameters for Random Forest, LightGBM, ExtraTrees, and XGBoost
Pipeline	Classifier	n_estimators	max_depth	min_samples_split	min_child_weight	objective	eval_metric	Seed	Tuning Method	SMOTE usage
NR	RandomForest	15	3	2	N/A	N/A	N/A	0	Manual (fixed, no search)	Controlled by config; default Off (get_param_in_cwd('use_smote', False))
NR	XGBoost	2	3	N/A	0.2	binary:logistic	error	default	Manual (fixed, no search)	Controlled by config; default Off (get_param_in_cwd('use_smote', False))
NR	LightGBM	10	2	N/A	0.2	default	default	default	Manual (fixed, no search)	Controlled by config; default Off (get_param_in_cwd('use_smote', False))
NR	ExtraTrees	9	5	2	N/A	N/A	N/A	0	Manual (fixed, no search)	Controlled by config; default Off (get_param_in_cwd('use_smote', False))
SR	RandomForest	15	3	2	N/A	N/A	N/A	0	Manual (fixed, no search)	Controlled by config; default Off (get_param_in_cwd('use_smote', False))
SR	XGBoost	2	3	N/A	0.2	binary:logistic	error	default	Manual (fixed, no search)	Controlled by config; default Off (get_param_in_cwd('use_smote', False))
SR	LightGBM	10	2	N/A	0.2	default	default	default	Manual (fixed, no search)	Controlled by config; default Off (get_param_in_cwd('use_smote', False))
SR	ExtraTrees	9	5	2	N/A	N/A	N/A	0	Manual (fixed, no search)	Controlled by config; default Off (get_param_in_cwd('use_smote', False))
N/A = parameter not applicable to this classifier; default = library default. Seed = random_state. SMOTE usage: default Off (configurable).

## Sheet: Supplementary Table S4
Supplementary Table S4. Summary of Feature Selection Steps for SR and NR Radiomics
Step	Method	Criterion / Threshold	Retained Features (n)	Description
	Super-resolution (SR)
Step 1	Initial extraction	Original image only (no LoG/wavelet), from PyRadiomics	107	First-order (n=18), Texture (n=75), Shape (n=14); based on exampleUS.yaml
Step 2	ICC filtering	ICC ≥ 0.75 (on repeated manual ROIs)	82	Features with low reproducibility excluded
Step 3	Mann–Whitney U test	p < 0.05 between Bethesda I vs non-I	64	Non-discriminative features removed
Step 4	Spearman correlation filtering	Remove one from pairs with |ρ| > 0.9	41	Retained feature has higher U-test significance
Step 5	Recursive Feature Elimination (RFE)	RF-based ranking (5-fold CV, step=1, min_features_to_select=20)	22	Weak features filtered prior to regularization
Step 6	LASSO regression	10-fold CV on the development set; select λ via the minimum-criterion; only features with non-zero coefficients are retained.	7	Only features with non-zero coefficients under optimal λ retained
	Normal-resolution (NR)
Step 1	Initial extraction	Original image only (no LoG/wavelet), from PyRadiomics	107	First-order (n=18), Texture (n=75), Shape (n=14); based on exampleUS.yaml
Step 2	ICC filtering	ICC ≥ 0.75 (on repeated manual ROIs)	79	Features with low reproducibility excluded
Step 3	Mann–Whitney U test	p < 0.05 between Bethesda I vs non-I	68	Non-discriminative features removed
Step 4	Spearman correlation filtering	Remove one from pairs with |ρ| > 0.9	39	Retained feature has higher U-test significance
Step 5	Recursive Feature Elimination (RFE)	RF-based ranking (5-fold CV, step=1, min_features_to_select=20)	20	Weak features filtered prior to regularization
Step 6	LASSO regression	10-fold CV on the development set; select λ via the minimum-criterion; only features with non-zero coefficients are retained.	6	Only features with non-zero coefficients under optimal λ retained
Exact final λ values are reported in Supplementary Table S5.

## Sheet: Supplementary Table S5
Supplementary Table S5. LASSO-Selected Radiomic Features
PyRadiomics Feature	Model	SR Coefficient	NR Coefficient
original_firstorder_TotalEnergy	SR	0.285	N/A
original_glrlm_LowGrayLevelRunEmphasis	SR	-0.21	N/A
original_glrlm_RunLengthNonUniformity	SR	0.137	N/A
original_glrlm_RunVariance	SR	-0.202	N/A
original_glszm_SizeZoneNonUniformity	SR	0.194	N/A
original_glcm_Imc1	Both	0.128	0.115
original_ngtdm_Complexity	Both	0.231	0.219
original_firstorder_Skewness	NR	N/A	0.158
original_gldm_DependenceEntropy	NR	N/A	0.171
original_glszm_ZonePercentage	NR	N/A	-0.195
original_ngtdm_Busyness	NR	N/A	-0.181
Final locked λ (SR) = 0.0110; Final locked λ (NR) = 0.0095; determined via 10-fold CV on the development set (minimum-criterion).

## Sheet: Supplementary Table S6
Supplementary Table S6. Summary of paired SR–NR radiomic feature statistics (mean values, Wilcoxon p, FDR correction, and Spearman ρ)
feature_name	n_pairs	mean_SR	median_SR	mean_NR	median_NR	mean_diff_SR_minus_NR	wilcox_p	wilcox_p_adj	spearman_rho	spearman_p
original_firstorder_TotalEnergy	338	1.23982e+08	5.82486e+07	156859084	70419838	-3.28771e+07	3.75e-21	6.68e-21	0.896089	1.46e-120
original_glrlm_LowGrayLevelRunEmphasis	338	0.17773	0.148782	0.178356	0.151759	-0.000625746	6.67e-05	8.11e-05	0.74867	6.01e-62
original_glrlm_RunLengthNonUniformity	338	589.409	337.844	548.056	285.341	41.3538	3.41e-17	5.45e-17	0.872687	1.23e-106
original_glrlm_RunVariance	338	527.159	356.438	40.5701	27.6528	486.589	3.71e-57	1.34e-56	0.943041	1.16e-162
original_glszm_SizeZoneNonUniformity	338	7.54858	2.3009	14.1315	7.70519	-6.58292	1.06e-41	2.06e-41	0.729501	2.23e-57
original_shape_Maximum2DDiameterRow	338	100.198	86	108.627	91	-8.42899	3.03e-16	4.7e-16	0.877782	2.02e-109
original_shape_SurfaceVolumeRatio	338	2.0486	2.04598	2.04403	2.04196	0.00457181	1.83e-24	3.38e-24	0.880859	3.66e-111
original_firstorder_Skewness	338	0.681835	0.608851	0.67868	0.64053	0.0031548	0.896222	0.913293	0.787012	1.83e-72
original_gldm_DependenceEntropy	338	2.95868	2.93688	4.23347	4.28098	-1.27479	3.71e-57	1.34e-56	0.901271	4.26e-124
original_glszm_ZonePercentage	338	0.00151666	0.00121058	0.0143113	0.012723	-0.0127946	3.71e-57	1.34e-56	0.823823	7.7e-85
original_ngtdm_Busyness	338	140.531	104.926	31.8386	23.8405	108.693	3.75e-57	1.34e-56	0.866159	3.07e-103

## Sheet: Supplementary Table S7
Supplementary Table S7. Comparative Performance of Super-Resolution (SR) and Normal-Resolution (NR) Radiomics Models Across Four Classifiers in Training and Test Sets
SR	model_name	Task	Accuracy_mean±std	Accuracy_95%CI	AUC_mean±std	AUC_95%CI	Sensitivity_mean±std	Sensitivity_95%CI	Specificity_mean±std	Specificity_95%CI	PPV_mean±std	PPV_95%CI	NPV_mean±std	NPV_95%CI	F1_mean±std	F1_95%CI
	Random Forest	label-test	0.680 ± 0.086	0.605 - 0.755	0.733 ± 0.072	0.605 - 0.850	0.703 ± 0.078	0.635 - 0.771	0.676 ± 0.126	0.566 - 0.786	0.384 ± 0.129	0.271 - 0.497	0.896 ± 0.033	0.867 - 0.925	0.479 ± 0.088	0.402 - 0.556
	Random Forest	label-train	0.729 ± 0.049	0.686 - 0.772	0.808 ± 0.017	0.731 - 0.869	0.735 ± 0.083	0.662 - 0.808	0.728 ± 0.079	0.659 - 0.797	0.436 ± 0.046	0.396 - 0.476	0.909 ± 0.017	0.894 - 0.924	0.543 ± 0.034	0.513 - 0.573
	ExtraTrees	label-test	0.690 ± 0.134	0.573 - 0.807	0.683 ± 0.042	0.516 - 0.836	0.593 ± 0.164	0.449 - 0.737	0.704 ± 0.205	0.524 - 0.884	0.381 ± 0.090	0.302 - 0.460	0.874 ± 0.026	0.851 - 0.897	0.446 ± 0.057	0.396 - 0.496
	ExtraTrees	label-train	0.705 ± 0.045	0.666 - 0.744	0.783 ± 0.036	0.725 - 0.847	0.705 ± 0.049	0.662 - 0.748	0.704 ± 0.063	0.649 - 0.759	0.404 ± 0.044	0.365 - 0.443	0.895 ± 0.016	0.881 - 0.909	0.511 ± 0.036	0.479 - 0.543
	LightGBM	label-test	0.655 ± 0.144	0.529 - 0.781	0.728 ± 0.098	0.500 - 0.847	0.700 ± 0.211	0.515 - 0.885	0.653 ± 0.183	0.493 - 0.813	0.362 ± 0.138	0.241 - 0.483	0.895 ± 0.062	0.841 - 0.949	0.457 ± 0.152	0.324 - 0.590
	LightGBM	label-train	0.739 ± 0.031	0.712 - 0.766	0.779 ± 0.019	0.728 - 0.850	0.640 ± 0.063	0.585 - 0.695	0.765 ± 0.049	0.722 - 0.808	0.435 ± 0.033	0.406 - 0.464	0.885 ± 0.008	0.878 - 0.892	0.517 ± 0.033	0.488 - 0.546
	XGBoost	label-test	0.676 ± 0.072	0.613 - 0.739	0.689 ± 0.029	0.447 - 0.830	0.550 ± 0.197	0.377 - 0.723	0.712 ± 0.135	0.594 - 0.830	0.339 ± 0.081	0.268 - 0.410	0.862 ± 0.048	0.820 - 0.904	0.398 ± 0.083	0.325 - 0.471
	XGBoost	label-train	0.711 ± 0.070	0.650 - 0.772	0.763 ± 0.025	0.697 - 0.831	0.652 ± 0.100	0.564 - 0.740	0.726 ± 0.115	0.625 - 0.827	0.418 ± 0.074	0.353 - 0.483	0.884 ± 0.014	0.872 - 0.896	0.499 ± 0.021	0.481 - 0.517
NR	ExtraTrees	label-test	0.682 ± 0.083	0.601 - 0.763	0.596 ± 0.064	0.532 - 0.660	0.306 ± 0.234	0.072 - 0.538	0.788 ± 0.164	0.624 - 0.952	0.296 ± 0.097	0.199 - 0.393	0.805 ± 0.035	0.770 - 0.840	0.268 ± 0.116	0.152 - 0.384
	ExtraTrees	label-train	0.647 ± 0.150	0.497 - 0.797	0.643 ± 0.029	0.614 - 0.672	0.485 ± 0.320	0.165 - 0.805	0.689 ± 0.273	0.416 - 0.962	0.326 ± 0.088	0.238 - 0.414	0.845 ± 0.041	0.804 - 0.886	0.345 ± 0.116	0.229 - 0.461
	LightGBM	label-test	0.668 ± 0.089	0.579 - 0.757	0.587 ± 0.027	0.560 - 0.614	0.353 ± 0.197	0.156 - 0.550	0.760 ± 0.168	0.592 - 0.928	0.331 ± 0.107	0.224 - 0.438	0.808 ± 0.034	0.774 - 0.842	0.302 ± 0.057	0.245 - 0.359
	LightGBM	label-train	0.664 ± 0.044	0.620 - 0.708	0.676 ± 0.044	0.632 - 0.720	0.576 ± 0.105	0.471 - 0.681	0.688 ± 0.074	0.614 - 0.762	0.338 ± 0.040	0.298 - 0.378	0.857 ± 0.020	0.837 - 0.877	0.422 ± 0.048	0.374 - 0.470
	RandomForest	label-test	0.609 ± 0.124	0.469 - 0.749	0.596 ± 0.055	0.392 - 0.660	0.510 ± 0.371	0.090 - 0.930	0.645 ± 0.261	0.350 - 0.940	0.285 ± 0.045	0.234 - 0.336	0.843 ± 0.076	0.757 - 0.929	0.312 ± 0.144	0.149 - 0.475
	RandomForest	label-train	0.721 ± 0.021	0.697 - 0.745	0.672 ± 0.039	0.553 - 0.709	0.454 ± 0.118	0.320 - 0.588	0.793 ± 0.047	0.740 - 0.846	0.373 ± 0.038	0.330 - 0.416	0.843 ± 0.019	0.821 - 0.865	0.721 ± 0.021	0.697 - 0.745
	XGBoost	label-test	0.668 ± 0.068	0.600 - 0.736	0.575 ± 0.031	0.544 - 0.606	0.302 ± 0.194	0.108 - 0.496	0.776 ± 0.148	0.628 - 0.924	0.279 ± 0.054	0.225 - 0.333	0.799 ± 0.029	0.770 - 0.828	0.257 ± 0.097	0.160 - 0.354
	XGBoost	label-train	0.711 ± 0.065	0.646 - 0.776	0.678 ± 0.028	0.650 - 0.706	0.445 ± 0.167	0.278 - 0.612	0.784 ± 0.119	0.665 - 0.903	0.382 ± 0.080	0.302 - 0.462	0.840 ± 0.024	0.816 - 0.864	0.389 ± 0.086	0.303 - 0.475

## Sheet: Supplementary Table S8
Supplementary Table S8. Final Feature Stability
Feature	Selected_Times
original_firstorder_TotalEnergy	3	0.6
original_glrlm_LowGrayLevelRunEmphasis	5	1
original_glrlm_RunLengthNonUniformity	2	0.4
original_glrlm_RunVariance	4	0.8
original_glszm_SizeZoneNonUniformity	3	6
original_shape_Maximum2DDiameterRow	5	1
original_shape_SurfaceVolumeRatio	5	1

## Sheet: Supplementary Table S9
Supplementary Table S9. Net Benefit Values and 95 % Confidence Intervals of Four Classifiers at Clinically Relevant Thresholds in the Test Set
Model	Threshold	Net_Benefit	95% CI
ExtraTrees	0.01	0.2713	[0.1682, 0.391]
LightGBM	0.01	0.2734	[0.1682, 0.391]
Random Forest	0.01	0.2756	[0.1682, 0.391]
XGBoost	0.01	0.2714	[0.1682, 0.391]
ExtraTrees	0.06	0.2326	[0.1239, 0.3429]
LightGBM	0.06	0.2316	[0.1239, 0.3429]
Random Forest	0.06	0.2365	[0.1239, 0.3452]
XGBoost	0.06	0.2322	[0.1239, 0.3429]
ExtraTrees	0.11	0.1966	[0.0801, 0.3115]
LightGBM	0.11	0.1927	[0.0801, 0.3226]
Random Forest	0.11	0.2105	[0.1001, 0.3243]
XGBoost	0.11	0.1882	[0.0747, 0.306]
ExtraTrees	0.16	0.1401	[0.0308, 0.2696]
LightGBM	0.16	0.1525	[0.0385, 0.2689]
Random Forest	0.16	0.1602	[0.0462, 0.2801]
XGBoost	0.16	0.1478	[0.0196, 0.2703]
ExtraTrees	0.21	0.0831	[-0.0173, 0.1905]
LightGBM	0.21	0.1247	[0.0229, 0.2385]
Random Forest	0.21	0.1247	[0.0247, 0.2217]
XGBoost	0.21	0.1185	[0.0024, 0.2444]
ExtraTrees	0.26	0.029	[0.0, 0.0735]
LightGBM	0.26	0.1035	[0.0004, 0.2027]
Random Forest	0.26	0.0642	[-0.0135, 0.1559]
XGBoost	0.26	0.0864	[-0.016, 0.2019]
ExtraTrees	0.31	0	[0.0, 0.0]
LightGBM	0.31	0.0189	[-0.0396, 0.0912]
Random Forest	0.31	0.0213	[-0.0448, 0.0957]
XGBoost	0.31	0.0441	[-0.0418, 0.1384]
ExtraTrees	0.36	0	[0.0, 0.0]
LightGBM	0.36	0.0121	[-0.0268, 0.0588]
Random Forest	0.36	0.0187	[-0.0331, 0.0781]
XGBoost	0.36	0.0159	[-0.0597, 0.0928]
ExtraTrees	0.41	0	[0.0, 0.0]
LightGBM	0.41	0.0295	[0.0, 0.0735]
Random Forest	0.41	0	[-0.0511, 0.0576]
XGBoost	0.41	0.0239	[-0.0262, 0.0825]
ExtraTrees	0.46	0	[0.0, 0.0]
LightGBM	0.46	0	[0.0, 0.0]
Random Forest	0.46	0.0156	[-0.0251, 0.061]
XGBoost	0.46	0.0199	[-0.0376, 0.0882]
